# Supplementary material for: Adolescent values for immunisation programs in Australia: A discrete choice experiment
Source: PLoS One. 2017 Jul 26;12(7):e0181073. doi: 10.1371/journal.pone.0181073 (PMC5528895; doi:10.1371/journal.pone.0181073)
Supplement: S1 Dataset — (XLSX) [file pone.0181073.s001.xlsx]

## Sheet: Final_SPSS_Data
RESPID	HIDBLOCK	QBLOCK1PAIR1_1	QBLOCK1PAIR2_1	QBLOCK1PAIR3_1	QBLOCK1PAIR4_1	QBLOCK1PAIR5_1	QBLOCK1PAIR6_1	QBLOCK1PAIR7_1	QBLOCK1PAIR8_1	QBLOCK1PAIR9_1	QBLOCK1PAIR10_1	QBLOCK1PAIR11_1	QBLOCK1PAIR12_1	QBLOCK1PAIR13_1	QBLOCK2PAIR1_1	QBLOCK2PAIR2_1	QBLOCK2PAIR3_1	QBLOCK2PAIR4_1	QBLOCK2PAIR5_1	QBLOCK2PAIR6_1	QBLOCK2PAIR7_1	QBLOCK2PAIR8_1	QBLOCK2PAIR9_1	QBLOCK2PAIR10_1	QBLOCK2PAIR11_1	QBLOCK2PAIR12_1	QBLOCK2PAIR13_1	QBLOCK3PAIR1_1	QBLOCK3PAIR2_1	QBLOCK3PAIR3_1	QBLOCK3PAIR4_1	QBLOCK3PAIR5_1	QBLOCK3PAIR6_1	QBLOCK3PAIR7_1	QBLOCK3PAIR8_1	QBLOCK3PAIR9_1	QBLOCK3PAIR10_1	QBLOCK3PAIR11_1	QBLOCK3PAIR12_1	QBLOCK3PAIR13_1	D5_1	D6_1
276	2														1	2	2	1	2	1	2	2	1	2	2	2	1														10	0
282	1	2	1	2	1	1	1	1	1	2	1	2	2	1																											2	3
284	1	2	1	2	2	1	1	1	1	2	1	2	1	1																											3	2
283	2														1	2	2	2	1	1	2	2	1	2	2	2	1														0	0
286	1	1	1	2	1	1	1	1	1	2	1	2	2	1																											8	8
317	3																											1	1	2	1	1	2	1	1	2	1	1	2	1	5	2
319	3																											2	2	2	2	2	1	1	2	2	2	1	2	1	4	5
325	3																											1	1	1	2	1	2	2	1	2	1	1	2	1	4	4
335	1	1	1	2	2	2	1	1	1	2	1	1	1	1																											5	5
338	3																											1	1	1	2	1	2	2	1	2	1	1	2	2	4	4
341	1	1	1	2	2	2	1	1	1	2	1	1	1	1																											5	0
346	2														2	2	2	1	1	1	2	1	2	1	2	2	1														8	7
347	1	1	1	2	1	1	2	2	1	2	1	1	1	1																											5	2
348	3																											1	1	1	2	1	2	2	1	2	1	1	2	2	5	5
352	2														1	2	2	2	1	1	2	2	1	2	2	2	1														8	8
358	1	2	1	2	1	1	1	1	1	2	1	2	2	1																											0	0
361	2														1	2	2	1	2	1	2	2	2	2	1	2	1														5	0
365	3																											1	1	2	1	1	2	2	1	2	1	1	1	1	7	7
382	2														1	2	2	1	2	1	2	1	2	2	1	1	1														8	7
372	3																											1	1	1	2	1	2	2	1	2	1	1	2	2	5	6
397	3																											2	1	2	2	2	1	1	1	2	1	2	2	2	5	5
416	2														1	2	2	1	2	1	2	2	2	2	2	2	2														5	3
423	2														1	1	1	1	1	2	1	1	1	1	1	1	2														0	0
419	3																											2	1	2	2	1	1	1	2	2	1	1	1	1	3	2
431	1	1	1	2	1	1	1	1	1	2	1	1	1	2																											6	6
427	3																											2	2	2	2	1	1	2	1	2	1	1	2	2	8	7
448	1	1	1	2	1	2	1	1	1	2	1	2	2	1																											9	8
460	2														1	2	2	1	2	1	2	2	1	2	1	2	1														6	6
462	1	2	1	1	1	2	2	1	1	2	1	2	1	1																											4	6
466	1	2	1	2	1	1	1	1	1	2	1	2	2	1																											4	3
480	3																											1	1	1	1	1	2	2	1	2	1	1	2	2	2	3
496	3																											1	2	1	2	1	2	1	2	1	2	1	2	1	5	5
507	2														1	2	2	1	1	2	2	2	1	2	2	2	1														3	0
508	1	2	2	2	1	1	1	1	1	2	2	2	2	1																											8	7
525	1	2	1	2	1	1	1	1	1	2	1	2	2	1																											5	5
530	1	1	2	2	2	2	1	1	1	2	2	1	1	1																											5	3
535	2														1	2	2	1	2	1	2	2	1	2	1	2	1														8	5
536	3																											2	1	2	1	1	2	2	1	1	1	1	2	1	4	3
547	3																											1	1	1	2	1	2	2	1	2	1	1	2	2	8	6
551	2														1	2	2	1	2	1	2	2	1	2	1	2	1														5	4
561	1	2	2	2	2	1	1	1	1	2	2	2	2	1																											3	5
573	2														1	2	2	1	2	1	2	2	2	2	2	2	1														7	2
581	3																											1	1	1	2	1	2	2	1	2	1	1	2	2	9	9
587	2														1	2	1	1	2	1	2	2	2	2	2	2	1														8	4
594	3																											1	2	1	2	1	2	2	1	2	1	1	2	2	2	4
595	2														1	2	2	1	1	1	2	2	1	2	1	2	2														5	6
604	1	1	1	2	1	2	1	2	1	2	1	2	1	2																											2	2
608	1	2	2	2	2	1	1	1	1	2	1	2	2	1																											8	5
614	2														1	1	2	1	1	1	2	2	1	1	2	1	1														2	2
616	2														1	2	1	1	2	1	2	2	2	2	2	1	1														3	7
619	2														1	2	2	1	2	1	2	2	2	2	2	2	2														4	6
620	1	2	1	2	1	1	1	1	1	2	1	2	2	1																											8	2
621	3																											1	1	2	1	1	1	2	2	1	2	1	2	2	1	1
625	1	1	1	2	1	2	1	1	1	1	1	2	1	1																											5	3
646	1	1	2	1	1	1	1	1	1	2	1	2	2	1																											5	3
648	3																											2	2	1	1	2	1	2	2	1	2	1	2	2	5	5
653	1	2	1	2	2	1	1	1	1	2	2	2	1	1																											6	2
660	3																											1	1	1	2	1	2	2	1	2	1	1	2	2	2	5
667	2														2	2	1	1	2	1	2	1	2	2	2	1	1														5	4
671	3																											2	1	2	1	1	1	1	2	2	1	2	1	2	6	2
675	2														1	2	2	2	1	1	2	2	1	2	2	2	1														5	2
677	3																											1	1	1	2	2	2	2	1	2	1	1	2	2	0	5
678	3																											2	1	1	1	1	1	1	2	2	1	2	1	2	5	5
681	1	2	1	2	1	1	1	2	1	2	1	2	2	1																											5	3
685	3																											2	1	2	1	1	2	2	2	1	1	1	2	2	0	0
687	2														1	2	2	2	1	1	2	2	1	2	2	2	1														8	1
689	3																											2	1	2	2	1	1	2	2	2	1	1	2	2	7	4
695	1	1	1	2	2	2	1	1	1	2	1	1	1	1																											3	0
712	2														1	2	1	1	1	1	2	2	1	2	2	2	1														6	3
719	1	2	1	2	1	1	1	1	1	2	1	1	2	1																											8	6
723	2														2	2	2	1	2	1	2	2	1	2	2	2	1														6	0
615	1	2	1	2	1	1	1	1	1	2	1	2	2	1																											7	3
726	3																											1	1	1	2	1	2	2	1	2	1	1	2	2	7	7
730	3																											2	1	2	1	1	1	1	2	2	1	1	1	1	2	1
739	2														1	1	2	2	1	1	2	1	1	1	1	1	1														5	2
752	3																											1	2	1	1	2	1	1	2	1	2	1	2	1	2	2
757	2														1	2	1	1	2	1	2	2	1	2	2	2	1														4	3
761	3																											1	1	2	1	1	2	1	2	2	1	2	1	1	3	1
772	2														1	2	2	2	2	1	2	1	1	2	1	2	1														0	0
779	1	2	1	2	1	1	1	1	1	2	1	2	1	1																											7	7
782	2														1	2	2	1	2	1	1	1	2	2	1	2	1														4	4
786	2														1	2	1	1	2	1	2	2	2	2	2	2	1														0	5
788	1	1	1	1	1	2	1	1	1	1	1	1	1	1																											5	4
802	1	2	1	2	2	1	1	1	1	2	2	2	2	1																											7	2
805	2														1	2	2	2	2	1	2	1	2	2	1	1	1														5	0
806	2														1	2	2	2	2	2	2	1	1	1	2	2	1														5	3
807	2														2	2	2	1	2	1	2	2	2	2	1	2	1														4	4
818	1	1	2	2	2	2	1	1	1	2	2	1	1	1																											7	7
833	1	2	1	2	1	1	1	1	1	2	1	2	2	1																											5	0
838	1	2	1	2	1	1	1	1	1	2	1	2	2	1																											6	8
849	3																											1	1	1	2	1	2	2	1	2	1	1	2	2	8	9
854	3																											2	1	2	2	2	1	1	2	2	1	1	1	1	5	2
857	2														1	2	2	1	1	2	2	2	1	2	1	2	1														4	5
861	2														1	2	2	1	2	1	2	2	2	2	2	2	1														5	6
863	1	2	1	2	1	1	1	1	1	2	1	2	2	1																											1	0
867	3																											2	1	2	2	1	1	1	2	2	1	1	1	1	6	2
881	3																											1	2	1	1	1	1	1	1	2	1	2	1	1	5	5
887	3																											1	1	1	2	2	1	2	1	2	1	1	2	2	3	0
893	1	2	1	2	1	1	1	1	1	2	1	2	2	1																											4	2
908	3																											2	1	2	2	2	2	1	2	2	1	1	2	1	8	5
910	2														1	1	2	1	2	1	2	1	2	2	2	2	2														5	5
922	1	2	1	2	1	1	1	1	1	2	1	2	2	1																											5	7
925	1	2	1	2	1	1	1	1	1	2	2	2	2	1																											4	2
927	3																											1	1	1	2	1	2	2	1	2	1	1	1	2	7	6
929	2														1	2	2	2	2	1	2	2	1	2	2	2	1														2	0
932	2														1	2	2	1	2	1	2	2	2	2	1	2	1														9	3
940	1	1	1	2	1	2	1	1	1	2	2	1	1	1																											5	8
963	3																											1	1	1	2	1	1	2	1	2	1	1	2	1	5	6
973	1	2	1	2	1	1	1	1	1	2	1	2	2	1																											5	5
974	3																											1	1	1	2	1	2	2	1	2	1	1	2	2	6	3
976	1	1	2	2	1	1	2	1	1	2	1	2	2	2																											6	5
985	3																											2	1	2	1	1	1	1	2	2	1	2	1	1	5	5
987	2														1	2	2	1	2	1	2	2	1	2	1	2	1														0	0
991	3																											2	1	2	2	2	1	1	2	2	1	1	1	1	1	1
997	1	2	1	2	2	2	1	1	1	1	2	1	1	1																											2	1
1004	3																											2	1	2	1	1	1	1	2	2	1	2	1	1	7	6
1007	3																											1	1	2	2	1	1	1	2	2	1	2	1	1	6	3
1009	2														2	2	2	1	1	1	1	2	2	2	1	2	2														5	1
1010	1	1	1	1	1	2	2	1	1	1	1	1	2	2																											3	3
1023	1	2	1	2	1	1	1	1	1	2	1	2	2	1																											5	5
1030	3																											2	1	2	2	2	1	1	2	2	2	1	1	2	5	5
1038	1	2	1	2	1	2	1	1	1	2	1	2	2	1																											7	4
1041	2														1	2	2	2	1	1	2	2	1	2	2	2	1														7	5
1049	2														1	2	1	2	1	1	2	1	1	2	2	1	1														8	8
1054	2														2	2	2	1	2	1	1	2	2	2	1	2	1														2	0
1059	1	2	1	1	1	2	2	2	2	1	2	1	1	2																											2	2
1065	2														1	2	2	2	1	1	2	2	1	2	2	2	1														2	0
1069	3																											1	1	1	1	1	1	2	1	2	1	2	1	2	5	3
1078	3																											2	1	1	2	1	2	2	1	2	1	1	2	2	5	5
1080	2														1	2	2	1	2	1	2	2	1	2	2	2	1														4	3
1181	3																											2	1	1	2	1	2	2	1	2	1	1	2	2	6	4
1187	1	2	1	2	1	1	1	2	1	2	1	1	1	1																											2	0
1191	1	2	1	2	1	1	1	1	1	2	1	2	2	1																											8	8
1209	2														1	2	2	2	1	1	2	2	1	2	2	2	1														7	5
1221	2														1	2	2	2	1	1	2	1	1	2	2	2	1														0	5
1224	3																											1	1	2	2	2	1	1	2	2	2	2	2	2	8	8
1232	2														2	2	2	1	2	1	1	2	2	2	1	2	1														6	5
1235	2														1	2	2	2	1	1	2	2	1	2	2	2	1														6	4
894	1	2	1	2	1	1	1	1	1	2	1	2	2	1																											6	2
1237	3																											2	1	2	2	2	1	1	2	2	1	1	1	1	6	3
1245	1	2	2	2	1	1	1	1	1	1	1	1	2	1																											9	9
1247	2														1	2	2	1	2	1	2	2	1	2	2	2	1														5	7
1250	3																											1	1	1	2	1	2	2	1	2	1	1	2	1	3	7
1239	2														2	2	2	1	2	1	2	2	2	2	1	2	1														4	0
1258	3																											1	2	1	2	1	2	2	1	2	1	1	2	2	3	7
1261	3																											1	1	2	2	2	1	1	2	2	1	1	2	1	5	2
1273	3																											2	1	2	1	1	1	2	2	2	1	2	1	2	4	2
1279	1	1	1	2	1	1	1	1	1	2	1	1	1	1																											2	1
1282	2														1	2	2	2	2	1	2	2	1	2	1	2	1														8	7
1296	1	2	1	2	1	1	1	1	1	2	1	2	2	1																											10	5
1298	3																											2	1	2	2	2	1	1	2	2	1	1	1	1	6	5
1300	1	2	2	1	1	1	1	1	1	1	1	1	1	1																											0	0
1304	3																											1	1	1	2	1	2	1	1	2	1	1	2	2	5	3
1306	1	2	1	2	2	1	1	2	1	2	1	1	2	1																											0	0
1312	2														1	2	2	2	1	2	2	2	1	2	2	2	1														10	7
1316	2														1	2	1	2	1	1	2	2	1	2	2	2	1														3	2
1320	1	2	1	1	1	1	1	1	1	1	1	2	2	2																											7	3
1322	1	1	1	1	1	1	1	1	1	1	1	1	1	1																											5	5
1324	1	2	1	2	1	1	1	1	1	2	1	2	1	1																											6	2
1330	3																											1	2	1	1	1	2	2	1	1	2	2	2	1	5	7
1331	2														1	2	1	1	2	1	2	2	2	2	2	2	1														5	4
1337	1	2	2	2	2	2	1	1	1	2	1	1	1	1																											3	3
1342	3																											1	1	2	1	1	1	2	1	2	1	1	1	2	5	2
1352	1	1	1	2	1	1	1	1	1	2	1	2	2	1																											10	2
1362	1	2	2	2	1	1	1	2	1	2	1	1	2	1																											8	8
1366	3																											1	1	1	1	2	1	2	2	1	2	1	2	2	3	1
1388	3																											1	1	1	2	2	1	2	1	2	1	1	2	2	4	2
1389	1	2	1	2	1	1	1	1	1	2	1	2	2	1																											7	5
1392	2														1	2	2	1	2	1	2	2	2	2	2	2	2														5	5
1393	2														1	2	2	1	2	1	1	2	1	2	1	2	1														7	3
1396	1	1	2	2	2	2	1	1	2	1	2	1	2	1																											8	2
1417	2														2	2	2	1	2	1	1	2	2	2	1	2	1														1	0
1419	2														1	2	2	2	1	1	2	2	1	2	2	2	1														5	5
1421	3																											1	1	1	1	1	1	2	1	2	1	1	1	2	8	7
1434	2														1	2	2	1	2	1	2	2	2	2	1	2	1														3	2
1433	2														1	1	2	1	1	2	1	1	2	1	1	1	1														5	5
1439	1	1	1	2	1	1	1	1	2	1	1	1	1	1																											6	6
1440	3																											1	1	1	2	1	2	2	1	1	1	1	1	1	3	3
1443	1	2	1	2	1	2	1	1	1	2	1	2	1	1																											2	2
1445	3																											1	1	1	2	1	2	2	1	2	1	1	2	2	5	5
1441	3																											1	1	1	2	1	2	2	1	2	1	1	2	2	3	0
1450	2														1	2	2	2	1	1	2	2	1	2	2	2	1														7	1
1451	1	2	1	2	1	2	1	1	1	2	1	1	1	1																											5	6
1456	2														1	2	2	2	1	1	2	2	1	2	2	2	1														5	5
1459	2														1	2	2	2	1	1	2	2	1	2	2	2	1														4	9
1464	3																											1	1	1	2	1	1	1	2	1	1	1	1	2	3	3
1467	3																											1	2	2	2	1	2	2	1	2	1	1	1	1	8	7
1468	1	1	2	2	1	1	1	1	1	1	1	1	1	1																											5	7
1487	1	2	1	1	2	1	1	2	1	2	2	1	2	1																											7	8
1499	1	1	1	2	1	1	1	2	1	2	1	2	2	1																											7	7
1507	3																											2	1	2	1	1	2	2	1	2	1	1	2	2	3	2
1509	2														1	2	1	1	2	1	2	2	2	2	2	2	1														5	9
1535	1	2	1	2	1	1	1	1	1	2	1	2	2	1																											3	3
1538	1	2	1	2	1	1	1	1	1	2	1	2	2	1																											4	3
1542	1	2	1	1	1	2	2	1	2	2	1	2	2	2																											7	9
1556	1	2	1	2	1	1	1	1	1	2	1	2	2	1																											9	9
1557	2														1	2	2	2	1	1	2	2	1	2	1	2	1														2	3
1566	3																											1	1	1	2	1	1	2	1	2	1	1	2	2	5	2
1571	1	1	1	2	1	2	1	1	1	2	1	1	1	1																											4	2
1574	2														1	2	1	1	2	1	2	2	1	2	2	1	1														4	8
1576	2														1	2	2	2	1	1	2	2	2	2	2	2	1														3	3
1582	3																											1	1	1	2	1	1	1	2	1	1	2	1	1	6	6
1579	2														1	2	2	2	2	1	2	2	1	2	1	2	1														4	3
1583	2														1	2	2	2	1	1	2	2	1	2	2	2	1														7	4
1587	2														1	2	2	1	2	1	2	1	2	2	1	2	1														8	5
1599	2														1	2	1	1	2	1	2	2	2	2	2	2	1														5	5
1600	3																											2	1	2	2	1	1	1	2	2	1	1	1	1	3	5
1608	1	2	1	2	1	1	2	2	2	2	1	2	2	1																											5	6
1633	1	1	2	2	1	1	1	1	1	2	1	2	1	1																											7	2
1641	1	2	1	2	1	1	1	1	1	2	1	2	2	1																											6	5
1643	3																											2	1	2	1	1	1	1	2	2	1	2	1	2	5	0
1649	3																											1	2	1	1	2	1	2	1	2	1	1	2	2	8	0
1660	3																											2	2	2	1	2	2	2	2	2	1	1	2	2	5	5
1679	2														1	2	2	1	2	1	2	2	2	2	1	2	1														5	2
1683	1	2	1	2	1	1	1	1	1	2	1	2	2	1																											5	8
1687	3																											2	1	2	2	2	1	1	2	2	1	1	1	1	6	5
1688	1	2	1	2	1	1	1	1	1	2	1	2	2	1																											7	5
1705	3																											1	1	1	2	1	1	2	2	2	1	1	1	2	5	0
1707	2														1	2	2	2	1	1	2	2	1	2	2	2	1														3	8
1716	3																											1	1	2	2	1	2	2	1	2	1	1	2	2	7	7
1717	3																											1	1	1	1	2	1	2	1	2	1	1	1	1	5	5
1719	1	2	1	1	1	2	2	1	1	2	1	2	2	2																											5	4
1721	2														1	2	2	2	1	1	2	2	1	2	2	2	1														3	4
1727	1	1	1	2	2	2	1	1	1	2	2	2	1	1																											6	5
1734	2														1	2	2	2	1	1	2	2	1	2	2	2	1														5	2
1740	2														1	2	2	2	1	1	2	2	1	2	2	2	1														8	6
1746	2														1	2	2	1	2	1	2	2	1	2	1	2	1														3	3
1749	1	2	2	2	2	1	1	1	1	2	2	2	2	1																											8	7
1754	3																											1	1	1	1	1	1	2	1	2	1	2	1	2	5	5
1756	3																											1	1	1	1	1	1	2	2	2	1	2	1	2	7	6
1759	3																											2	1	1	2	1	1	2	1	2	1	1	2	1	5	0
1764	1	2	1	2	1	1	1	1	1	2	1	2	2	1																											5	5
1769	2														1	2	2	2	1	1	2	2	1	2	2	2	1														5	5
1791	3																											1	2	1	1	2	1	2	2	1	2	1	2	2	7	0
1805	3																											1	1	1	1	1	1	1	1	1	1	1	1	1	5	4
1808	2														1	2	2	1	2	1	2	2	2	2	2	2	2														2	5
1811	3																											2	1	1	1	2	1	2	2	1	2	1	2	2	10	8
1812	1	2	1	2	1	1	1	1	1	2	1	2	2	1																											5	5
1825	2														2	2	2	1	2	1	2	2	2	2	1	2	1														2	0
1826	2														1	2	2	2	1	1	2	2	1	2	2	2	1														7	2
1832	3																											2	1	1	2	1	2	2	2	2	1	1	2	1	3	0
1838	2														1	2	1	1	2	1	2	1	2	1	2	1	2														10	10
1437	2														2	2	2	1	2	1	1	2	2	2	1	2	1														2	0
1854	3																											1	1	1	2	1	2	2	1	2	1	1	2	2	5	5
1855	2														1	2	2	2	2	1	2	1	2	2	1	1	1														5	5
1864	1	2	1	2	1	1	1	1	1	2	1	2	2	1																											4	1
1865	3																											1	2	2	1	2	2	2	2	1	2	2	1	1	10	10
1867	3																											1	1	1	2	2	2	2	1	2	1	1	2	2	8	4
1871	2														1	2	2	1	2	1	2	2	1	2	1	2	1														8	5
1875	1	2	1	2	1	1	1	1	1	2	1	2	1	1																											7	7
1888	1	2	1	2	1	1	1	1	1	2	1	1	1	1																											7	7
1889	2														1	2	2	2	2	1	2	1	2	2	1	1	1														5	5
1900	1	2	1	2	1	1	2	1	1	2	1	2	2	1																											0	0
1914	1	2	1	2	1	1	2	2	2	2	1	1	1	2																											0	0
1918	3																											2	1	2	2	1	1	2	2	2	1	1	1	2	10	10
1921	1	2	1	2	1	1	1	1	1	2	1	2	1	1																											5	2
1929	1	2	2	2	2	1	1	1	1	2	2	2	2	1																											5	6
1930	1	2	1	2	2	1	1	1	1	2	1	2	2	1																											2	2
1945	1	2	1	2	1	1	1	1	1	2	1	2	2	1																											6	4
1975	1	2	1	2	1	1	1	1	1	2	1	2	2	1																											7	5
1977	1	1	1	2	1	1	1	1	1	2	1	2	2	1																											0	5
1973	1	2	1	2	2	1	1	1	1	2	1	2	2	1																											3	0
1989	2														1	2	2	1	2	1	2	2	2	2	2	1	1														1	0
1997	2														1	2	2	1	2	1	2	2	2	2	1	1	1														5	3
1998	2														2	2	1	1	2	1	2	2	2	2	2	1	1														6	1
2002	3																											1	1	2	2	1	1	2	1	2	1	1	2	2	8	8
2009	2														1	2	2	2	1	1	2	2	1	2	2	2	1														2	2
2016	3																											1	1	1	1	1	2	2	1	2	1	1	2	1	5	5
1177	2														1	2	2	1	2	1	2	2	2	2	2	2	1														10	6
2021	1	1	2	2	1	2	1	1	1	2	2	1	2	1																											5	6
2026	2														1	2	2	1	2	1	2	2	1	2	1	2	1														5	3
2027	3																											1	1	1	2	1	2	2	1	2	1	1	2	2	2	2
2044	1	1	1	2	1	2	1	1	1	2	1	1	1	1																											7	0
2058	1	1	2	2	2	2	1	1	1	2	1	2	1	1																											2	7
2062	3																											2	2	2	1	1	2	1	2	2	2	2	2	2	6	6
2072	1	2	1	2	1	1	1	1	1	2	1	2	2	1																											9	9
2080	3																											2	2	2	2	2	2	1	2	2	1	2	1	1	2	0
2081	3																											1	1	1	2	1	1	1	2	2	1	2	1	2	6	3
2089	3																											1	1	1	2	1	2	2	1	2	1	1	2	2	5	6
2091	2														1	2	2	1	2	1	2	2	1	2	2	2	1														3	3
2093	2														1	2	2	1	2	2	2	1	2	2	2	2	2														3	3
2101	1	1	1	2	1	2	1	1	1	2	1	1	1	1																											3	5
2115	2														1	2	2	2	1	1	2	2	1	2	2	2	1														7	7
2130	2														1	2	2	2	1	1	2	2	1	2	2	2	1														7	5
2137	1	2	1	2	1	1	1	1	1	2	1	1	2	2																											3	3
2140	1	2	2	2	2	1	1	1	1	2	2	2	2	1																											4	4
2141	2														1	2	2	2	1	1	2	2	1	2	2	2	1														6	6
2146	3																											2	1	2	1	1	2	2	1	2	2	2	2	2	5	5
2148	2														1	2	2	2	1	1	2	2	1	2	2	2	1														3	3
2159	2														1	2	2	1	2	1	2	2	2	2	2	2	2														0	1
2161	3																											1	1	1	2	1	2	2	1	2	1	1	2	2	6	3
2165	1	2	1	2	1	1	1	1	1	2	1	2	2	1																											9	6
2170	1	1	1	2	2	1	1	1	1	2	1	1	1	1																											7	4
2176	1	2	1	2	1	1	1	1	1	2	1	2	2	1																											7	5
1730	3																											1	1	1	2	1	2	2	1	2	1	1	2	2	0	0
2071	3																											1	2	1	1	2	1	2	2	1	2	1	2	2	3	4
2191	3																											2	1	2	1	1	1	1	2	2	1	2	1	1	2	8
2194	3																											2	1	2	2	2	1	2	2	2	1	1	1	2	5	6
2196	2														1	2	2	1	1	1	2	2	1	2	2	2	1														2	3
2203	2														1	2	2	1	2	1	2	2	1	2	1	2	1														6	2
2106	1	1	1	2	2	2	1	1	1	2	1	1	1	1																											6	2
2228	2														1	2	2	2	2	1	1	2	1	2	1	2	1														5	3
2231	1	2	1	2	1	2	1	1	1	2	2	1	1	1																											7	2
2233	1	1	1	2	1	1	1	1	1	2	1	2	1	1																											5	5
2241	1	1	1	2	1	1	1	1	1	2	1	2	2	1																											3	3
2246	3																											2	2	2	2	2	1	1	2	2	1	1	1	1	5	3
2250	3																											2	1	2	1	1	2	1	2	2	1	2	1	1	0	3
2257	2														1	2	2	1	2	1	2	2	1	2	1	2	1														7	5
2260	2														1	2	1	2	1	1	1	1	1	2	1	2	2														8	8
2267	2														1	2	2	2	1	1	2	2	1	2	2	2	1														5	5
2268	3																											2	1	2	1	1	2	1	1	1	1	2	2	1	7	4
2269	1	1	1	2	1	1	1	1	1	2	1	2	1	1																											2	3
2279	2														2	2	1	1	2	1	2	2	2	2	1	2	1														7	8
2299	3																											1	1	1	2	1	2	1	1	2	1	1	2	2	8	0
2337	2														1	2	1	1	2	1	2	2	2	2	2	1	1														5	5
2341	2														1	2	2	1	2	1	1	2	2	2	1	2	1														5	4
2344	2														1	2	2	2	1	1	2	2	1	2	2	2	1														3	1
2347	1	2	1	2	1	1	1	1	1	2	1	1	1	1																											1	1
2352	1	2	1	2	1	1	1	1	1	2	1	2	2	1																											4	5
2357	1	2	1	2	1	2	1	1	1	2	1	2	1	1																											6	8
2364	3																											1	1	1	2	1	2	2	1	2	1	1	2	2	5	5
2371	2														2	2	2	2	2	2	2	2	2	2	2	2	2														5	3
1870	1	2	1	2	1	2	1	1	1	1	1	2	1	1																											7	7
2374	3																											2	2	2	1	1	1	1	2	2	1	2	1	1	9	9
2375	2														1	2	2	2	1	1	2	2	1	2	2	2	1														3	3
2376	1	2	1	2	1	1	1	1	1	2	1	2	2	1																											7	3
2378	2														2	2	1	1	2	1	2	2	2	2	2	2	1														6	1
2400	3																											2	1	2	2	2	1	1	2	2	2	2	1	1	5	6
2402	3																											1	1	2	2	1	1	1	2	2	1	1	2	1	6	0
2412	3																											1	1	2	2	2	1	1	2	2	1	1	1	1	5	5
2422	3																											2	1	2	1	1	1	2	2	2	1	2	1	2	0	0
2431	3																											1	2	1	2	2	1	2	2	1	2	1	2	2	8	1
2435	3																											1	1	1	2	1	2	2	1	2	1	1	2	2	4	2
2446	3																											2	1	2	1	1	1	2	2	2	1	2	1	1	1	4
2445	2														2	2	2	1	2	1	1	2	2	2	1	2	1														5	4
2448	2														2	2	2	1	2	1	2	1	2	2	2	1	1														3	3
2449	1	2	2	2	1	1	1	1	1	2	1	1	1	1																											6	8
2466	3																											2	2	1	1	1	1	1	1	2	2	1	1	2	6	6
2468	1	1	2	2	2	2	1	1	1	2	2	1	1	1																											7	3
2472	2														1	2	2	2	1	1	2	2	1	2	2	2	1														8	1
2478	1	2	1	2	1	1	1	1	1	2	1	2	2	1																											5	5
2475	1	1	1	2	1	1	1	1	1	2	1	2	2	1																											5	3
2470	2														2	1	1	2	1	1	1	1	2	1	1	1	2														6	7
1702	3																											1	2	1	2	1	2	2	1	2	1	1	2	2	0	0
2498	1	1	1	2	1	2	1	1	1	2	1	1	1	1																											5	2
2499	2														1	2	1	1	2	2	2	1	2	1	2	1	2														10	8
2505	1	2	1	2	1	1	1	1	1	2	1	2	2	1																											5	2
2507	3																											1	1	1	2	1	2	1	1	2	1	1	2	1	0	0
2511	2														2	2	2	2	2	1	1	1	2	2	1	2	1														5	6
2512	1	2	1	2	2	1	1	1	1	2	1	2	1	1																											7	0
2524	2														2	2	2	1	2	2	2	2	2	2	2	2	2														3	5
2532	3																											1	2	1	2	1	2	1	1	2	1	1	2	2	4	0
2535	3																											1	2	2	2	1	1	2	1	1	1	1	1	1	5	5
2545	2														1	2	2	2	1	1	2	2	1	2	2	2	1														6	5
2555	1	2	1	2	1	1	1	1	1	2	1	2	1	1																											5	0
2559	3																											2	1	2	2	2	1	1	2	2	1	1	1	2	6	5
2224	1	2	2	2	2	1	1	1	2	2	2	2	2	1																											7	4
2591	2														2	2	1	1	2	1	2	2	1	2	1	2	1														2	1
2601	2														1	2	2	1	1	1	2	2	1	2	2	2	1														6	3
2603	2														1	2	2	1	2	1	2	2	2	2	1	1	1														6	0
2610	3																											1	1	1	2	1	1	2	1	2	1	1	2	2	7	2
2630	2														1	2	2	2	1	1	2	2	1	2	2	2	1														7	1
12109	3																											2	1	2	2	1	1	2	2	2	1	2	1	2	1	0
12111	1	2	1	2	1	1	1	1	1	2	1	2	2	1																											5	2
12113	3																											1	1	2	1	1	1	2	2	2	1	1	2	1	6	6
2668	1	2	1	2	1	1	1	1	1	2	1	2	2	1																											8	8
12115	1	1	1	1	1	2	1	1	1	1	1	1	1	1																											10	6
2675	3																											2	2	2	2	2	2	1	2	2	2	1	2	1	7	6
12118	3																											1	2	1	2	2	1	2	1	2	1	1	2	2	7	7
12126	3																											1	1	1	2	1	2	2	1	2	1	1	2	2	3	4
12127	1	1	1	2	2	2	1	1	1	2	1	1	1	1																											5	3
12130	3																											1	1	1	2	1	2	2	1	2	1	1	2	2	8	8
12141	1	2	1	2	1	2	1	1	1	2	1	2	1	1																											8	7
12143	2														2	2	2	1	2	1	1	2	2	2	1	2	1														2	2
12154	2														1	2	2	1	2	1	2	2	2	2	2	2	2														5	7
12159	3																											2	1	2	1	1	1	1	2	2	1	2	1	2	5	5
12169	1	2	2	2	2	2	1	1	1	2	2	1	1	1																											7	6
12174	1	1	1	2	2	2	1	1	1	2	2	1	1	1																											3	4
12180	2														2	2	2	1	2	1	2	2	2	2	1	2	1														6	2
12186	3																											2	1	2	2	2	2	1	2	2	1	1	1	2	7	6
12201	3																											2	1	1	1	1	2	2	2	2	1	1	2	2	7	5
12207	3																											2	1	2	2	2	1	1	2	2	1	1	1	1	3	0
12214	2														1	2	2	2	1	1	2	2	1	2	2	2	1														6	6
12219	2														2	2	2	1	2	1	2	2	2	2	1	2	1														5	7
12222	2														1	2	1	1	2	1	2	2	1	2	1	2	1														7	5
12225	1	2	1	2	1	1	1	1	1	2	1	2	2	1																											7	8
12236	2														1	2	2	1	2	1	2	2	2	2	1	2	1														7	4
12241	1	2	1	2	1	1	1	1	1	2	1	2	2	1																											10	10
12242	2														2	2	1	1	2	1	2	2	2	2	2	2	1														2	8
12249	3																											1	2	1	2	1	2	2	1	2	1	1	2	2	7	6
12260	1	1	1	2	1	1	2	2	1	2	1	1	1	1																											5	5
12269	1	2	2	2	2	2	1	1	2	1	2	1	2	1																											5	5
12294	3																											1	2	1	2	1	1	1	1	2	1	1	2	2	5	2
12299	2														2	2	2	1	2	1	2	2	2	2	1	2	1														4	4
12304	2														1	2	1	1	2	1	2	2	1	2	2	2	1														5	7
12307	2														2	2	2	1	1	1	2	2	1	2	1	2	1														5	6
12323	3																											2	1	2	1	2	2	2	2	2	2	1	2	1	5	2
12324	1	2	2	2	2	1	1	1	1	2	1	2	2	1																											3	5
12330	2														1	2	2	1	2	1	2	2	1	2	1	2	1														7	3
12332	2														2	2	1	1	2	1	2	2	2	2	1	2	1														5	3
12340	3																											2	1	2	1	2	1	2	2	2	1	1	1	2	8	6
12345	3																											1	1	1	2	1	1	2	2	2	1	1	1	2	5	4
12346	1	1	1	2	1	2	1	1	1	2	1	2	1	1																											4	3
12350	3																											2	1	2	1	1	1	2	2	2	1	1	1	1	7	3
12353	3																											2	2	2	2	2	1	1	2	2	1	1	2	1	9	0
12367	2														1	2	2	1	1	1	1	2	1	2	1	2	1														4	4
12372	1	2	2	2	2	2	1	1	1	2	1	1	2	1																											5	8
12381	1	1	1	2	2	2	1	1	1	2	1	2	2	1																											9	6
12395	3																											2	1	1	1	1	1	2	2	2	1	2	1	2	5	3
12399	1	1	1	2	2	2	1	1	1	2	1	1	1	1																											6	3
12410	1	2	2	2	2	2	1	1	1	2	1	1	2	1																											5	3
12414	3																											1	1	2	1	1	1	2	2	2	1	2	2	2	6	4
12415	2														1	1	2	2	2	1	1	2	2	1	1	1	1														4	2
12425	2														1	2	1	1	1	1	2	2	1	2	2	2	1														5	5
12429	1	1	2	2	2	2	1	1	1	2	2	1	1	1																											5	6
12436	3																											2	1	2	2	1	1	1	2	2	1	1	1	1	4	3
12438	1	1	1	2	2	2	1	1	1	2	1	2	1	1																											5	3
12444	3																											2	2	2	2	2	1	1	2	2	2	2	2	2	5	4
12449	1	1	2	2	2	2	1	1	1	2	1	1	1	1																											7	5
12451	2														1	2	2	1	2	1	1	2	1	2	2	2	1														8	9
12456	2														2	2	2	1	2	1	2	2	2	2	1	2	1														5	1
12460	2														2	2	2	2	1	1	1	2	1	2	1	1	2														7	5
12467	2														1	2	2	1	2	1	2	1	2	2	2	1	1														5	5
12488	2														1	2	2	1	2	1	2	2	1	2	1	1	1														6	5
12492	1	1	1	2	2	2	1	1	1	2	1	1	1	1																											5	0
12504	2														2	2	2	1	2	1	1	2	1	1	1	1	2														5	5
12506	3																											1	2	1	2	2	2	2	1	2	1	1	1	1	9	9
12522	1	1	2	2	2	2	1	1	1	2	2	2	1	1																											4	5
12528	1	2	2	2	1	2	1	1	1	1	1	1	1	1																											3	5
12547	3																											1	1	2	1	1	1	2	2	2	1	2	1	2	5	2
12556	3																											2	2	2	1	2	1	2	1	1	2	1	2	2	5	2
12563	2														1	2	2	1	2	2	1	2	1	2	1	2	1														8	0
12571	1	2	1	2	1	2	1	2	1	2	1	1	2	1																											7	5
12584	1	2	1	2	1	1	1	1	1	2	1	2	2	1																											3	3
12593	1	2	1	2	1	1	1	1	1	2	1	2	2	1																											8	3
12595	2														1	2	1	1	2	1	2	2	2	2	2	1	1														2	5
12608	3																											2	1	2	2	1	2	1	2	2	1	2	2	2	5	1
12616	3																											1	1	1	2	2	2	1	2	1	1	1	1	1	8	8
12628	2														1	2	1	1	1	2	2	1	1	1	2	1	1														0	10
12653	3																											1	1	1	2	1	2	2	1	2	1	1	2	2	4	7
12655	1	1	1	2	1	2	1	1	1	2	1	1	1	1																											1	1
12660	3																											2	1	2	1	1	1	2	1	2	1	2	1	2	6	5
2700	3																											2	2	2	2	1	2	1	2	2	1	1	2	2	6	3
12676	3																											2	1	1	2	2	2	2	2	2	1	1	1	1	8	7
2702	2														2	2	2	1	2	1	2	2	1	2	2	2	1														10	8
2704	1	2	1	2	1	1	1	1	1	2	1	2	2	1																											8	2
12698	1	2	2	1	1	1	1	1	1	1	1	2	2	2																											7	0
12722	1	1	2	2	2	2	1	2	1	1	2	1	1	1																											9	6
12737	1	2	1	2	1	1	1	1	1	2	1	2	2	1																											8	5
12738	3																											2	1	2	1	1	1	1	2	2	1	2	1	1	7	4
12785	3																											2	1	2	2	2	2	1	2	2	1	1	2	1	8	4
12791	2														2	2	2	2	2	1	1	2	1	1	1	2	1														10	0
12795	3																											2	1	2	2	1	1	1	2	2	1	2	1	1	7	3
12809	2														1	2	2	2	1	1	1	2	1	2	2	2	1														8	8
12811	1	1	1	2	2	2	1	1	1	2	1	1	1	1																											3	2
12813	2														2	2	1	1	2	1	1	2	2	2	1	2	1														6	9
12869	2														2	2	2	1	2	1	1	2	2	2	1	2	1														8	0
12872	2														1	2	1	1	2	2	2	1	2	2	2	1	1														6	0
2712	1	2	1	2	1	1	1	1	1	2	1	2	2	2																											8	1
2715	2														1	2	2	2	1	1	2	2	1	2	2	2	1														5	1
12888	3																											2	1	2	1	2	1	1	2	2	1	2	1	1	8	6
12889	1	1	2	2	2	1	1	2	2	1	2	2	1	1																											5	1
2716	3																											2	2	1	2	1	2	1	1	2	1	1	2	2	8	8
12899	2														1	2	1	1	2	1	2	2	2	2	2	1	1														5	5
12901	1	1	1	2	1	2	1	1	1	2	2	1	1	1																											8	6
12911	3																											2	2	1	1	2	1	2	2	1	2	1	2	2	5	0
12918	3																											2	1	2	2	1	1	2	2	2	1	1	1	1	5	1
12919	1	1	2	2	2	2	1	1	1	2	2	1	2	1																											6	3
12921	2														2	2	2	2	1	1	2	2	1	2	2	2	1														5	5
12941	3																											1	1	1	2	1	2	2	1	2	1	1	2	2	5	5
12942	3																											1	1	2	1	1	1	2	1	2	1	2	1	1	5	2
12945	2														1	2	2	1	2	1	2	1	2	2	1	2	1														7	6
12959	1	1	1	2	2	2	1	1	1	2	1	1	1	1																											6	6
12974	3																											1	1	1	1	1	1	2	1	2	1	2	1	2	6	3
12976	1	2	1	2	1	1	1	1	1	2	1	2	2	1																											3	2
12982	3																											1	2	1	1	2	2	2	1	2	1	1	2	1	8	4
12994	2														1	2	2	1	2	1	2	2	2	2	2	2	2														3	2
13010	2														1	2	2	1	1	1	2	2	1	2	2	2	1														6	2
13011	3																											1	1	2	1	1	1	2	2	2	1	1	1	2	6	1
2723	2														1	2	2	1	2	1	2	2	1	2	1	2	1														4	2
13022	2														1	2	2	1	2	1	2	2	2	2	2	2	1														5	2
13028	3																											2	2	1	1	2	1	1	2	2	1	2	2	1	3	1
13031	3																											2	1	2	1	1	1	1	2	2	1	1	1	2	6	7
13036	3																											1	1	1	2	1	2	2	1	2	1	1	2	2	5	10
13076	1	2	2	2	2	1	1	1	2	1	2	2	1	1																											7	2
13081	2														1	2	2	1	2	1	1	2	2	2	1	2	1														1	0
13087	1	1	1	2	2	2	1	1	1	2	1	1	1	1																											7	2
13088	2														2	2	2	1	2	1	2	2	1	2	2	2	1														3	6
2728	1	1	1	2	1	1	1	1	1	2	1	1	2	1																											3	0
13095	3																											2	1	1	2	1	2	2	2	2	1	1	2	2	4	3
13106	1	2	2	2	1	1	2	1	2	1	1	2	1	2																											7	9
13112	1	2	1	2	1	1	1	1	1	2	1	1	1	1																											2	2
13115	2														1	2	2	2	2	1	1	1	1	2	1	2	1														6	3
13118	3																											2	1	2	2	2	1	1	2	2	1	1	1	1	4	3
13117	3																											1	1	2	2	1	2	2	1	2	1	1	2	2	6	9
13124	1	2	1	2	1	1	2	1	1	1	1	2	1	1																											8	8
13125	2														1	2	1	2	2	1	2	2	2	2	2	2	1														8	4
13126	2														1	2	2	1	2	1	2	2	2	2	2	1	1														4	2
13134	2														1	2	1	2	1	1	2	1	1	1	1	2	1														1	3
13137	2														2	2	1	1	2	1	2	2	2	2	1	1	1														6	4
13144	2														2	2	2	1	2	2	1	2	1	2	2	1	1														6	6
13153	2														1	2	1	1	2	1	2	2	2	2	2	1	1														6	2
13156	1	1	1	2	2	2	1	1	1	2	1	1	1	1																											2	5
13160	1	1	2	1	1	2	2	1	1	2	2	2	1	2																											7	2
2732	1	1	1	2	1	2	1	1	1	2	1	1	1	1																											7	6
13190	1	1	2	2	2	2	1	1	1	2	2	2	1	1																											1	3
13220	3																											2	1	2	2	2	2	2	2	2	1	1	2	2	7	4
13221	2														1	2	2	2	1	1	2	2	1	2	2	2	1														0	1
13233	1	2	2	2	2	1	1	1	1	2	2	2	2	1																											6	3
13248	3																											1	1	1	1	1	1	2	2	2	1	1	1	2	6	10
13258	2														2	2	2	2	2	1	1	1	2	2	1	2	1														6	2
13279	1	1	2	2	1	2	2	2	2	2	1	1	1	2																											6	5
13285	3																											2	1	2	2	2	2	1	2	2	1	1	2	1	5	3
13287	1	1	1	2	1	1	1	1	1	2	2	2	2	1																											7	4
13301	1	2	1	1	1	1	2	2	2	2	1	2	1	1																											3	0
13309	3																											1	1	1	1	1	2	1	1	2	1	2	1	1	6	4
13313	2														1	2	2	1	1	1	1	2	2	1	1	1	1														1	0
13315	3																											1	1	1	2	1	2	2	1	2	1	1	2	2	5	5
13319	3																											2	1	2	1	1	1	2	2	2	1	1	2	2	6	4
13323	3																											1	2	1	1	2	1	2	2	1	2	1	2	2	5	5
13338	1	2	1	2	2	1	1	1	1	2	1	1	2	1																											3	2
2743	1	1	2	1	2	2	2	1	1	2	2	2	1	1																											8	7
13354	2														1	1	2	2	1	2	1	1	2	1	2	1	2														7	7
13358	2														1	2	2	2	1	1	2	2	1	2	2	2	1														2	3
13359	1	2	1	2	1	1	1	1	1	2	1	2	2	1																											7	7
13360	2														1	2	1	1	2	1	2	2	2	2	1	2	1														6	6
13366	2														1	2	2	2	1	1	2	2	1	2	2	2	1														5	3
13367	2														1	2	2	1	2	1	2	2	1	2	1	2	1														8	4
13372	3																											1	2	1	2	2	1	1	2	1	1	2	1	1	10	10
13382	3																											2	2	2	1	1	2	1	2	2	2	2	2	1	2	2
13383	2														1	2	2	2	2	1	2	1	2	2	1	1	1														2	3
13387	1	2	1	2	1	1	1	1	1	2	1	2	2	1																											0	0
13390	1	2	1	2	1	1	1	1	1	2	1	2	2	1																											6	6
13393	1	2	1	2	1	1	1	1	1	2	1	2	2	1																											7	6
13402	2														1	2	2	1	2	1	2	2	2	2	1	2	1														5	2
13403	1	1	2	2	2	1	1	1	2	2	2	2	2	1																											5	7
13408	3																											1	1	1	1	1	1	2	1	2	1	2	2	2	5	5
2748	1	2	2	2	2	1	1	1	1	2	1	2	2	1																											6	2
2749	2														1	2	1	1	2	1	2	2	2	2	1	1	1														5	5
13420	3																											2	1	2	2	1	1	1	2	2	1	1	2	1	7	8
13421	3																											2	1	2	2	2	2	2	2	2	1	1	2	2	6	3
13430	2														1	2	2	1	1	1	2	1	1	2	1	1	1														5	2
13440	2														1	2	2	2	1	1	2	2	1	2	2	2	1														5	0
13447	1	1	1	2	2	2	1	1	1	2	1	1	1	1																											8	5
13453	2														1	2	2	2	1	1	2	2	1	2	2	2	1														7	10
13454	3																											2	2	1	2	2	1	2	1	2	1	1	2	2	4	4
13456	1	2	1	2	1	2	1	1	1	2	1	1	1	1																											0	0
13465	3																											1	1	2	2	1	1	1	2	2	1	1	2	1	4	2
13466	1	1	2	1	2	2	2	2	2	1	2	1	1	2																											1	2
13470	2														1	2	2	1	1	1	2	2	1	2	2	2	1														4	1
13481	1	1	1	2	2	2	1	1	1	2	2	1	2	1																											9	5
13488	2														1	1	1	1	1	1	1	1	1	1	1	1	1														10	10
13493	1	1	1	2	1	2	2	1	1	2	1	1	1	1																											4	2
13494	2														2	2	1	2	2	1	1	2	1	1	2	2	2														4	4
13501	3																											2	1	2	2	1	1	1	2	2	1	2	1	2	4	0
13507	2														1	2	2	2	2	1	2	2	1	2	2	2	1														8	8
13508	1	1	1	2	1	2	1	1	1	2	1	1	1	1																											3	5
13513	1	2	1	2	1	1	1	1	1	2	1	2	2	1																											7	8
13514	1	1	2	1	2	1	2	1	2	1	2	1	1	2																											8	7
13535	3																											1	1	2	2	1	1	2	2	2	1	1	1	2	4	2
13537	3																											1	1	1	1	1	2	2	1	1	1	1	2	1	4	1
13546	3																											1	1	1	2	1	2	2	1	2	1	1	2	2	5	5
13547	3																											2	1	1	2	1	1	2	2	2	1	2	1	1	3	1
13550	3																											2	1	2	2	2	2	1	2	2	1	1	1	1	6	4
13551	3																											2	1	2	2	1	2	1	1	2	2	1	2	2	2	0
13556	3																											2	2	2	2	2	1	1	2	2	2	2	2	2	6	5
13558	1	1	1	2	2	2	1	1	1	2	1	1	2	1																											5	5
13585	2														1	2	2	2	1	1	2	2	1	2	2	2	1														7	7
13591	2														1	2	1	1	2	1	2	2	2	2	2	2	1														3	0
13595	2														1	2	1	1	2	1	2	2	2	2	2	2	1														5	5
13597	1	2	1	2	1	1	1	1	1	2	1	2	2	1																											5	3
13603	3																											2	1	2	1	1	1	1	2	2	1	2	1	1	5	5
13610	1	2	1	2	1	1	1	1	1	2	1	2	2	1																											6	2
13619	1	2	2	2	2	1	1	1	1	2	2	2	2	1																											7	5
13622	2														1	2	2	2	1	1	2	2	1	2	2	2	1														9	1
13624	2														1	2	1	1	2	1	2	2	1	2	2	2	1														9	6
13625	2														1	2	2	2	1	1	2	2	1	2	2	2	1														2	4
13630	1	2	2	2	1	1	1	1	1	1	1	2	2	1																											9	9
13645	3																											2	1	2	2	1	2	2	2	2	1	2	1	1	4	3
13669	2														1	2	2	1	2	1	2	2	1	2	2	2	2														8	5
13672	1	2	2	2	1	2	1	2	1	1	2	1	2	1																											3	9
2763	1	1	1	2	1	1	2	1	1	2	1	1	1	2																											0	0
13678	1	2	2	2	2	1	1	1	1	2	1	2	1	1																											6	3
13680	3																											1	1	1	2	1	1	2	1	2	1	1	2	2	5	5
13685	1	1	1	1	1	2	2	1	1	2	1	1	2	2																											5	5
13686	1	1	2	2	2	2	1	1	1	2	2	1	1	1																											4	0
13702	2														1	2	1	1	2	1	2	2	2	2	2	1	1														8	8
13715	2														1	2	1	1	1	2	1	2	1	2	1	1	1														7	6
13716	3																											1	1	1	1	1	1	1	1	1	2	1	1	1	7	9
13724	2														1	2	2	2	1	1	2	2	1	2	2	2	1														6	6
13735	1	1	1	1	2	2	1	1	2	1	2	1	1	2																											10	10
13749	2														1	2	2	1	2	1	2	2	2	2	1	2	1														6	3
13761	1	2	1	2	1	1	1	1	1	2	1	2	2	1																											2	2
13776	3																											1	1	1	1	2	2	1	1	1	1	1	1	1	4	2
13780	3																											2	1	2	2	2	1	2	2	2	2	1	2	2	7	5
13782	2														1	2	1	1	2	1	2	2	2	2	2	2	1														9	5
13784	3																											2	1	2	2	2	1	1	2	2	1	1	1	1	6	5
13803	2														1	2	2	2	1	1	2	2	1	2	2	2	1														7	8
13823	3																											2	2	2	2	1	2	1	2	2	2	1	2	2	6	4
13829	3																											1	2	1	2	1	2	1	2	1	2	1	2	1	7	7
13831	3																											1	1	1	2	1	2	2	1	2	1	1	1	2	5	5
13832	2														1	2	2	1	2	1	2	2	2	2	2	1	1														3	3
13845	3																											1	1	1	2	1	2	2	1	2	1	1	2	2	6	7
13849	3																											1	1	2	1	1	1	1	2	2	1	1	2	2	6	6
13863	1	2	2	2	2	2	1	1	1	2	2	2	1	2																											6	6
2772	3																											1	1	2	1	1	2	2	2	2	1	1	1	2	4	3
13880	2														1	2	2	1	2	1	2	2	2	2	1	2	2														8	5
13884	1	2	2	1	2	2	2	2	2	2	2	1	2	2																											6	7
13885	1	1	1	1	1	1	1	1	1	1	1	1	1	1																											5	5
13887	2														1	1	1	2	2	1	1	2	1	1	1	1	2														6	2
13889	1	2	1	2	1	1	1	1	1	2	1	2	2	1																											5	5
13894	2														1	2	2	1	2	1	2	2	1	2	2	2	1														3	4
13899	3																											1	1	1	2	2	1	1	2	2	1	1	1	1	3	3
2775	1	1	1	2	2	1	1	1	1	2	1	2	2	1																											5	2
13915	2														2	2	2	1	2	1	1	2	1	2	1	2	1														5	5
13917	3																											2	1	2	1	1	1	1	2	2	1	1	1	1	7	5
13919	3																											1	1	1	2	2	1	1	2	2	1	1	2	1	0	0
13931	2														1	2	2	1	2	1	1	1	2	2	1	2	1														7	7
13932	1	2	1	2	1	1	1	1	1	2	2	2	2	1																											7	10
13938	2														1	1	2	1	2	1	2	1	1	1	2	1	2														5	7
13940	3																											1	1	2	1	1	1	1	2	2	1	2	1	2	10	5
13950	3																											2	1	1	2	1	2	2	1	2	1	1	2	2	7	7
13977	2														1	2	1	1	2	1	2	2	2	2	2	2	1														4	2
13980	2														1	2	2	1	2	1	2	2	1	2	1	2	1														7	6
13982	3																											1	1	1	2	1	2	2	1	2	1	1	2	2	8	5
13985	2														1	2	2	2	1	1	2	2	1	2	2	2	1														7	6
13988	3																											2	1	2	2	2	1	1	2	2	1	1	1	1	8	10
13989	1	1	1	2	1	1	1	1	1	2	1	2	2	1																											2	3
14003	1	1	2	2	2	1	1	1	1	2	1	1	2	2																											7	4
14004	1	1	2	2	2	2	1	1	2	2	1	1	1	1																											0	0
14006	3																											2	1	2	2	2	1	1	2	2	1	1	1	1	5	0
2785	3																											2	1	2	2	2	2	1	1	1	1	1	1	1	4	2
14035	2														1	1	2	1	1	1	2	1	2	2	1	2	2														7	7
14036	1	1	2	2	1	1	1	1	1	1	1	2	2	1																											8	2
14038	2														1	2	2	2	1	1	2	2	1	2	2	2	1														4	4
14044	1	2	1	2	2	1	1	1	1	2	1	2	2	1																											6	3
14055	2														1	2	2	1	2	1	2	1	1	2	1	2	1														6	3
14057	1	2	1	2	1	1	1	1	1	2	1	2	2	1																											3	5
14074	2														1	1	2	1	2	1	2	1	1	1	2	1	1														5	5
14076	2														2	2	1	1	2	1	2	2	2	2	2	2	1														6	1
14081	1	2	1	2	1	1	2	1	1	2	1	2	2	1																											3	3
14088	3																											1	1	2	2	2	1	2	2	2	2	1	2	2	7	6
14092	2														1	2	1	1	2	2	2	2	2	2	2	1	1														7	0
14102	1	1	1	2	1	2	1	1	1	2	1	1	1	1																											6	5
14105	3																											1	1	1	1	1	2	2	2	2	1	2	2	2	4	3
14133	1	2	1	2	1	1	1	1	2	2	1	2	2	1																											6	6
14134	3																											1	1	1	2	1	2	2	1	2	1	1	2	2	1	1
14139	2														2	2	2	1	2	1	1	2	2	2	2	2	1														5	2
14142	1	2	1	2	1	1	1	1	1	2	1	2	1	1																											5	4
14150	3																											2	2	2	1	1	1	2	2	2	2	2	1	1	0	6
14169	1	1	1	2	2	2	1	1	1	2	1	1	1	1																											2	1
14176	3																											1	2	1	2	2	2	2	1	2	1	1	2	1	1	0
14195	1	2	1	2	1	1	1	1	1	2	1	2	2	1																											1	0
14198	1	2	2	1	2	2	2	2	1	1	2	2	2	2																											8	8
14199	2														1	2	2	1	2	1	1	2	2	2	1	2	1														5	4
14204	2														1	2	1	1	1	1	2	2	1	2	2	2	1														5	5
14218	2														1	2	2	1	2	1	2	2	1	2	2	2	1														4	6
14219	1	2	1	2	1	1	1	1	1	2	1	2	2	1																											2	2
14250	1	1	1	2	2	2	2	1	1	2	1	1	1	1																											7	3
2543	2														1	1	1	2	1	2	1	2	1	2	1	2	1														8	8
14266	3																											2	1	2	1	1	1	2	2	2	1	2	1	2	4	3
14273	3																											2	1	2	2	1	2	2	2	2	1	2	2	2	5	2
14361	3																											2	1	1	2	2	1	1	1	2	1	1	2	1	5	3
14400	2														2	2	2	1	2	1	1	2	2	2	1	2	1														8	4
14401	3																											2	2	1	1	2	1	1	2	1	1	1	1	2	7	5
14409	1	2	1	2	1	1	1	1	1	2	1	2	2	1																											4	5
2858	1	1	1	2	1	2	2	2	1	2	1	2	2	2																											2	4
14449	2														2	1	2	1	2	2	2	1	1	1	2	1	1														5	8
14478	2														1	2	1	1	2	1	2	1	2	2	2	1	1														8	10
14479	1	2	1	2	1	1	1	1	1	2	1	2	2	1																											5	5
14481	3																											1	1	1	2	1	2	2	1	2	1	1	2	2	5	3
2874	3																											1	2	1	1	2	1	2	2	1	1	1	2	1	0	0
2898	1	2	1	2	1	1	1	1	1	2	1	2	2	1																											7	7
14541	1	1	1	2	1	1	1	1	1	2	1	2	2	2																											5	5
14544	3																											1	1	1	2	1	1	2	2	2	1	1	2	1	4	3
14608	1	2	1	2	1	1	1	1	1	2	1	2	2	1																											5	5
14617	3																											1	1	1	2	1	2	2	1	2	1	1	2	2	8	8
14624	2														1	2	1	1	2	2	1	1	2	2	2	1	1														10	10
14639	2														1	2	2	1	2	1	2	2	1	2	2	2	1														5	3
14643	3																											2	1	2	2	2	1	1	2	2	1	2	1	1	7	7
14663	2														1	1	1	1	1	1	2	2	2	2	2	2	2														5	6
14678	1	2	1	2	1	1	1	1	1	2	1	2	2	1																											8	5
14685	2														2	2	2	1	2	1	2	2	2	2	1	2	1														8	8
14697	3																											1	1	1	1	1	1	1	1	1	1	1	1	2	5	5
2965	3																											1	1	1	2	1	1	2	1	2	1	1	2	1	6	3
14724	1	1	1	2	1	1	1	2	1	2	1	1	1	2																											8	7
2142	1	1	2	2	2	1	1	2	1	2	1	1	1	2																											7	9
3014	3																											2	1	2	2	2	1	1	2	2	1	1	1	1	2	0
3035	2														1	2	2	2	2	1	2	2	1	2	2	2	1														5	5
3045	1	2	1	2	1	1	1	1	1	2	1	2	2	1																											0	0
14782	1	2	1	2	1	1	1	1	1	2	1	1	2	1																											10	5
3084	3																											2	1	1	1	1	1	1	2	2	1	1	1	1	3	3
3086	2														1	2	2	2	2	1	2	1	2	2	1	1	1														5	2
14993	3																											2	1	2	2	1	2	2	1	2	1	1	2	2	5	5
3103	3																											2	1	2	2	1	2	2	1	2	1	2	2	2	6	7
3105	3																											2	1	2	1	1	1	1	2	2	1	1	1	2	0	1
3110	1	1	2	1	1	2	2	1	1	2	2	2	1	1																											4	1
3115	1	1	1	1	1	2	2	1	1	2	1	2	2	2																											5	5
15020	2														2	2	2	1	2	1	1	2	1	2	2	2	1														0	0
15041	2														2	2	2	1	2	2	2	2	2	2	1	2	2														0	0
15044	1	2	1	2	1	1	1	1	1	2	1	2	2	1																											8	7
15077	3																											1	1	1	2	1	2	2	1	2	1	1	2	1	3	7
15246	3																											2	1	2	1	1	1	1	2	2	1	2	1	1	8	1
15249	2														2	2	2	1	2	2	2	2	2	2	2	2	1														1	0
15252	1	2	1	2	1	1	1	1	1	2	2	2	2	1																											8	7
15257	1	1	1	2	1	2	1	2	1	1	1	2	2	1																											7	4
15264	1	2	1	2	1	1	1	1	1	2	1	2	1	1																											0	0
15273	2														1	2	2	1	2	1	2	1	1	2	1	2	1														7	0
15282	1	2	1	2	1	1	1	1	1	2	1	2	2	1																											9	6
15300	1	2	1	2	1	1	1	1	1	2	1	2	2	1																											3	0
15306	3																											2	1	2	1	1	1	1	2	2	1	1	1	2	5	9
15308	1	2	1	2	1	1	1	1	1	2	1	2	2	1																											4	5
15311	2														1	2	2	2	1	1	2	2	1	2	2	2	1														4	2
15313	2														1	2	2	2	1	1	2	2	1	2	2	2	1														7	5
15314	1	2	1	2	1	1	1	1	1	2	1	2	2	1																											5	5
15318	2														1	2	2	2	1	1	2	2	1	2	2	2	1														3	4
15327	2														1	2	2	1	2	2	2	2	2	2	1	2	1														5	5
15332	3																											1	2	2	2	1	1	1	2	2	2	2	2	2	7	7
15335	1	2	1	1	2	1	1	1	1	1	1	1	2	2																											5	3
15344	1	2	1	2	1	1	1	1	1	2	1	2	1	2																											0	0
15345	1	2	1	2	1	1	1	1	1	2	1	2	2	1																											2	1
15362	2														2	2	2	1	2	1	2	2	2	2	2	2	2														8	0
15367	1	1	1	2	1	1	1	1	1	2	1	2	1	1																											5	8
15372	2														1	1	2	1	2	2	2	1	1	1	1	1	2														10	3
15373	1	2	1	2	1	1	1	1	1	2	1	2	2	1																											7	9
15382	3																											1	1	1	2	1	2	2	1	1	1	1	1	1	5	5
15387	2														1	2	2	1	2	2	2	1	1	2	2	1	1														7	7
15388	3																											2	2	1	1	2	2	2	1	2	2	1	2	2	0	0
15389	3																											1	2	1	1	2	1	1	2	2	1	2	1	1	6	6
15391	1	2	1	2	1	1	1	2	1	2	1	1	2	1																											6	6
15392	2														1	2	2	2	1	1	2	2	1	2	2	2	1														5	5
15418	1	1	1	2	1	2	1	1	1	2	1	1	1	1																											3	5
15419	1	1	1	2	2	2	1	1	1	2	1	1	1	1																											7	6
15426	3																											1	2	2	2	1	2	2	2	2	2	1	2	1	6	3
15427	2														1	2	2	2	1	1	2	2	1	2	2	2	1														8	9
15428	3																											1	1	1	2	1	2	2	1	2	1	1	2	2	6	6
15436	2														2	2	2	2	1	1	2	2	1	2	2	2	1														7	6
15439	2														2	2	2	1	2	1	2	2	1	2	1	2	1														6	5
15440	2														2	2	1	1	2	1	2	2	2	2	1	2	1														6	3
15447	2														1	2	2	2	1	1	2	2	1	2	2	2	1														8	7
3149	2														1	2	2	2	2	1	2	2	1	2	2	2	1														4	4
3171	2														1	2	1	1	2	1	2	2	1	2	1	2	1														6	4
3176	1	2	1	2	1	1	1	1	1	2	1	2	2	1																											0	0
15468	3																											2	1	2	1	2	1	1	2	2	1	2	1	2	0	0
3134	3																											1	1	1	2	1	2	2	2	1	1	1	2	2	7	7
3187	3																											1	1	2	2	1	2	2	1	1	1	2	1	1	1	2
15472	2														1	2	2	2	1	2	2	1	2	2	2	1	1														6	7
3195	3																											2	1	2	1	1	2	1	2	2	1	1	1	1	9	9
15480	2														1	2	2	2	1	1	2	2	1	2	2	2	1														4	0
15489	2														2	2	1	1	2	1	2	2	1	2	2	1	1														5	5
15498	2														2	2	2	1	2	1	1	2	1	2	1	2	1														7	3
15506	1	2	2	1	1	1	1	1	1	2	1	2	2	1																											5	7
3212	3																											2	1	2	2	2	1	1	2	2	1	1	1	1	1	1
15512	3																											1	2	1	1	2	1	2	2	1	2	1	2	2	5	7
3214	3																											1	1	1	1	1	2	1	2	2	2	1	2	2	5	7
3215	1	2	1	2	1	1	1	1	1	2	1	2	2	1																											7	8
3219	2														1	2	2	1	2	1	2	2	2	2	2	2	1														3	1
3220	2														1	2	2	1	1	1	2	2	1	2	2	2	1														5	5
3223	2														2	2	1	1	2	1	2	2	2	2	1	2	1														9	5
15529	2														1	2	2	2	2	1	2	2	1	2	2	1	1														6	0
3224	2														1	2	2	1	2	1	2	1	1	2	1	2	1														5	5
15534	2														2	2	2	2	2	2	2	2	2	2	2	2	2														9	8
3232	2														1	2	1	1	1	2	1	1	1	1	1	1	1														8	7
15546	2														1	2	2	2	1	1	2	2	1	2	1	2	1														8	5
15547	2														1	2	2	1	2	1	2	2	1	2	2	2	1														5	6
15567	2														1	2	2	1	2	1	2	2	2	2	1	2	1														5	3
3241	2														1	2	2	1	2	2	2	1	2	2	2	2	2														6	7
15572	3																											1	1	1	2	1	1	2	1	2	1	1	2	1	8	3
3244	2														2	2	2	1	2	1	1	2	2	2	1	2	1														3	0
15592	2														1	2	2	1	2	1	2	2	1	2	2	2	1														4	4
15595	1	1	1	2	2	2	1	1	1	2	1	1	1	1																											3	3
15603	1	1	2	2	1	1	1	1	1	2	1	1	1	1																											7	2
15606	1	1	2	1	1	2	2	1	1	2	2	2	1	1																											7	9
15607	1	2	1	2	1	1	1	1	1	2	1	2	2	1																											6	4
15610	1	1	1	2	2	1	2	2	2	2	1	1	1	2																											7	5
15612	3																											1	2	1	1	2	1	2	2	1	2	1	2	2	7	3
15622	3																											2	1	2	2	2	1	1	2	2	1	1	1	1	2	1
15635	1	1	2	2	2	2	1	1	1	2	2	1	1	1																											5	6
15643	2														1	2	2	2	1	1	2	2	1	2	2	2	1														7	9
15644	2														1	2	2	2	1	1	2	2	1	2	2	2	1														4	5
15654	3																											2	1	2	2	2	1	1	2	2	1	1	1	1	0	0
15666	1	2	1	1	1	1	2	2	2	2	1	2	2	1																											6	10
15671	3																											2	1	2	1	1	1	1	2	2	1	1	1	1	5	5
15678	1	2	1	1	1	1	1	1	1	1	1	1	1	1																											6	5
15685	3																											1	1	1	2	1	2	2	1	2	1	1	2	2	1	2
15687	3																											1	1	2	2	1	1	1	2	2	1	1	2	2	5	6
15692	1	1	1	1	1	1	1	1	1	1	1	1	1	1																											5	5
15694	1	2	1	2	2	1	1	1	1	2	2	1	2	1																											2	2
15699	3																											1	1	2	2	1	1	2	1	2	1	2	1	2	5	5
15714	1	2	2	2	1	2	1	2	2	2	2	1	2	1																											7	0
15716	3																											2	1	2	2	2	1	1	2	2	1	1	1	1	5	5
15729	3																											2	1	2	1	1	1	1	2	2	1	2	1	2	7	8
15733	1	2	1	2	1	1	1	1	1	2	2	2	2	1																											7	6
15744	3																											2	1	2	1	1	1	1	2	2	2	2	1	1	9	9
3294	3																											1	1	1	2	1	2	2	1	1	1	1	2	1	6	1
15761	1	1	1	2	2	2	1	1	1	2	2	2	1	1																											7	3
15763	3																											2	1	2	2	1	2	1	2	2	1	1	1	1	1	9
15768	3																											1	1	1	1	1	2	2	1	1	1	1	1	1	5	5
15769	3																											1	1	1	1	1	2	1	1	2	1	1	1	1	5	5
15775	1	2	1	2	2	2	2	2	2	2	2	1	2	1																											9	7

## Sheet: LABELS
Variable Names	Labels
RESPID	RESPID
HIDBLOCK	HIDBLOCK - Block selected based on least count
QBLOCK1PAIR1_1	QBLOCK1PAIR1 - Screen displayed - Block 1 Pair 1
QBLOCK1PAIR2_1	QBLOCK1PAIR2 - Screen displayed - Block 1 Pair 2
QBLOCK1PAIR3_1	QBLOCK1PAIR3 - Screen displayed - Block 1 Pair 3
QBLOCK1PAIR4_1	QBLOCK1PAIR4 - Screen displayed - Block 1 Pair 4
QBLOCK1PAIR5_1	QBLOCK1PAIR5 - Screen displayed - Block 1 Pair 5
QBLOCK1PAIR6_1	QBLOCK1PAIR6 - Screen displayed - Block 1 Pair 6
QBLOCK1PAIR7_1	QBLOCK1PAIR7 - Screen displayed - Block 1 Pair 7
QBLOCK1PAIR8_1	QBLOCK1PAIR8 - Screen displayed - Block 1 Pair 8
QBLOCK1PAIR9_1	QBLOCK1PAIR9 - Screen displayed - Block 1 Pair 9
QBLOCK1PAIR10_1	QBLOCK1PAIR10 - Screen displayed - Block 1 Pair 10
QBLOCK1PAIR11_1	QBLOCK1PAIR11 - Screen displayed - Block 1 Pair 11
QBLOCK1PAIR12_1	QBLOCK1PAIR12 - Screen displayed - Block 1 Pair 12
QBLOCK1PAIR13_1	QBLOCK1PAIR13 - Screen displayed - Block 1 Pair 13
QBLOCK2PAIR1_1	QBLOCK2PAIR1 - Screen displayed - Block 2 Pair 1
QBLOCK2PAIR2_1	QBLOCK2PAIR2 - Screen displayed - Block 2 Pair 2
QBLOCK2PAIR3_1	QBLOCK2PAIR3 - Screen displayed - Block 2 Pair 3
QBLOCK2PAIR4_1	QBLOCK2PAIR4 - Screen displayed - Block 2 Pair 4
QBLOCK2PAIR5_1	QBLOCK2PAIR5 - Screen displayed - Block 2 Pair 5
QBLOCK2PAIR6_1	QBLOCK2PAIR6 - Screen displayed - Block 2 Pair 6
QBLOCK2PAIR7_1	QBLOCK2PAIR7 - Screen displayed - Block 2 Pair 7
QBLOCK2PAIR8_1	QBLOCK2PAIR8 - Screen displayed - Block 2 Pair 8
QBLOCK2PAIR9_1	QBLOCK2PAIR9 - Screen displayed - Block 2 Pair 9
QBLOCK2PAIR10_1	QBLOCK2PAIR10 - Screen displayed - Block 2 Pair 10
QBLOCK2PAIR11_1	QBLOCK2PAIR11 - Screen displayed - Block 2 Pair 11
QBLOCK2PAIR12_1	QBLOCK2PAIR12 - Screen displayed - Block 2 Pair 12
QBLOCK2PAIR13_1	QBLOCK2PAIR13 - Screen displayed - Block 2 Pair 13
QBLOCK3PAIR1_1	QBLOCK3PAIR1 - Screen displayed - Block 3 Pair 1
QBLOCK3PAIR2_1	QBLOCK3PAIR2 - Screen displayed - Block 3 Pair 2
QBLOCK3PAIR3_1	QBLOCK3PAIR3 - Screen displayed - Block 3 Pair 3
QBLOCK3PAIR4_1	QBLOCK3PAIR4 - Screen displayed - Block 3 Pair 4
QBLOCK3PAIR5_1	QBLOCK3PAIR5 - Screen displayed - Block 3 Pair 5
QBLOCK3PAIR6_1	QBLOCK3PAIR6 - Screen displayed - Block 3 Pair 6
QBLOCK3PAIR7_1	QBLOCK3PAIR7 - Screen displayed - Block 3 Pair 7
QBLOCK3PAIR8_1	QBLOCK3PAIR8 - Screen displayed - Block 3 Pair 8
QBLOCK3PAIR9_1	QBLOCK3PAIR9 - Screen displayed - Block 3 Pair 9
QBLOCK3PAIR10_1	QBLOCK3PAIR10 - Screen displayed - Block 3 Pair 10
QBLOCK3PAIR11_1	QBLOCK3PAIR11 - Screen displayed - Block 3 Pair 11
QBLOCK3PAIR12_1	QBLOCK3PAIR12 - Screen displayed - Block 3 Pair 12
QBLOCK3PAIR13_1	QBLOCK3PAIR13 - Screen displayed - Block 3 Pair 13
D5_1	D5 - How do you see yourself in general with 0 - not at all prepared to take risk to 10 - very much prepared to take risk
D6_1	D6 - How do see yourself in relation to your health with 0 - not at all prepared to take risk to 10 - very much prepared to take risk

## Sheet: Values
Variable Values
Value		Label
HIDBLOCK	1	Block 1
	2	Block 2
	3	Block 3
QBLOCK1PAIR1_1	1	A
	2	B
QBLOCK1PAIR2_1	1	A
	2	B
QBLOCK1PAIR3_1	1	A
	2	B
QBLOCK1PAIR4_1	1	A
	2	B
QBLOCK1PAIR5_1	1	A
	2	B
QBLOCK1PAIR6_1	1	A
	2	B
QBLOCK1PAIR7_1	1	A
	2	B
QBLOCK1PAIR8_1	1	A
	2	B
QBLOCK1PAIR9_1	1	A
	2	B
QBLOCK1PAIR10_1	1	A
	2	B
QBLOCK1PAIR11_1	1	A
	2	B
QBLOCK1PAIR12_1	1	A
	2	B
QBLOCK1PAIR13_1	1	A
	2	B
QBLOCK2PAIR1_1	1	A
	2	B
QBLOCK2PAIR2_1	1	A
	2	B
QBLOCK2PAIR3_1	1	A
	2	B
QBLOCK2PAIR4_1	1	A
	2	B
QBLOCK2PAIR5_1	1	A
	2	B
QBLOCK2PAIR6_1	1	A
	2	B
QBLOCK2PAIR7_1	1	A
	2	B
QBLOCK2PAIR8_1	1	A
	2	B
QBLOCK2PAIR9_1	1	A
	2	B
QBLOCK2PAIR10_1	1	A
	2	B
QBLOCK2PAIR11_1	1	A
	2	B
QBLOCK2PAIR12_1	1	A
	2	B
QBLOCK2PAIR13_1	1	A
	2	B
QBLOCK3PAIR1_1	1	A
	2	B
QBLOCK3PAIR2_1	1	A
	2	B
QBLOCK3PAIR3_1	1	A
	2	B
QBLOCK3PAIR4_1	1	A
	2	B
QBLOCK3PAIR5_1	1	A
	2	B
QBLOCK3PAIR6_1	1	A
	2	B
QBLOCK3PAIR7_1	1	A
	2	B
QBLOCK3PAIR8_1	1	A
	2	B
QBLOCK3PAIR9_1	1	A
	2	B
QBLOCK3PAIR10_1	1	A
	2	B
QBLOCK3PAIR11_1	1	A
	2	B
QBLOCK3PAIR12_1	1	A
	2	B
QBLOCK3PAIR13_1	1	A
	2	B

## Sheet: D-Eff Design
D-Efficient-Design
Choice situation	alt1.disease	alt1.protection	alt1.cost	alt1.location	alt1.sideeffects	alt1.delivery	alt2.disease	alt2.protection	alt2.cost	alt2.location	alt2.sideeffects	alt2.delivery	Block
1	2	0	0	1	1	2	3	1	2	0	0	1	2
2	3	0	2	1	1	2	0	1	1	0	0	1	1
3	3	0	0	0	1	1	2	1	1	1	0	0	1
4	2	1	1	0	1	2	1	0	2	2	0	0	3
5	1	1	0	0	0	1	3	0	1	2	1	0	3
6	2	0	1	0	1	1	1	1	2	2	0	2	3
7	0	0	2	1	0	2	1	1	0	0	1	0	1
8	0	1	2	1	0	0	1	0	0	2	1	1	2
9	2	1	2	2	1	1	0	0	1	0	0	2	3
10	2	0	0	0	0	2	0	1	1	1	1	0	3
11	1	0	1	2	1	0	3	1	0	1	0	1	3
12	0	1	0	1	1	1	2	0	1	0	0	0	1
13	0	0	0	2	1	0	3	1	2	1	0	2	1
14	1	1	1	0	0	0	3	0	2	1	1	1	1
15	2	0	2	2	0	0	0	1	1	1	1	2	2
16	1	1	1	2	0	1	0	0	0	0	1	0	2
17	3	0	1	0	0	0	2	1	0	1	1	2	3
18	0	0	0	2	0	0	1	1	1	0	1	1	2
19	3	0	1	1	1	1	0	1	2	2	0	2	2
20	2	0	1	2	0	2	1	1	2	0	1	0	3
21	0	0	2	1	0	0	2	1	1	2	1	2	2
22	0	1	1	2	1	2	3	0	0	1	0	1	2
23	1	0	1	1	0	1	3	1	2	0	1	0	1
24	1	1	0	1	0	2	2	0	2	2	1	1	1
25	2	1	2	0	0	1	1	0	0	2	1	2	1
26	3	1	0	2	0	0	1	0	2	0	1	2	2
27	3	0	1	0	1	2	2	1	0	2	0	1	2
28	0	1	2	0	1	2	1	0	1	1	0	0	3
29	3	1	2	2	1	2	0	0	0	1	0	1	1
30	0	1	0	2	1	1	2	0	2	1	0	2	3
31	2	1	2	1	1	0	3	0	0	2	0	2	2
32	1	1	0	1	1	0	0	0	1	0	0	1	2
33	1	0	2	1	1	1	2	1	0	2	0	2	1
34	1	0	2	0	0	2	3	1	1	1	1	0	3
35	3	1	0	0	0	0	0	0	2	2	1	1	1
36	3	1	1	2	0	1	2	0	0	0	1	0	3
